# Supplementary material for: Wor1 establishes opaque cell fate through inhibition of the general co-repressor Tup1 in Candida albicans
Source: PLoS Genet. 2018 Jan 16;14(1):e1007176. doi: 10.1371/journal.pgen.1007176 (PMC5786334; doi:10.1371/journal.pgen.1007176)
Supplement: S1 Table — Proteins listed are identified only in Wor1-HBH purifications performed with cross-linking, but not in non-cross-linked or untagged purifications. Proteins are ranked in descending order first based off number of times identified in Wor1-HBH cross-linked purifications and then by decreasing average normalized iBAQ (intensity-based absolute quantification) value derived via the MaxQuant suite. Proteins marked by § are known components of the Tup1 co-repressor complex. Proteins marked with an asterisk were also observed in Wor1-HBH purifications without cross-linking. (XLSX) [file pgen.1007176.s001.xlsx]

## Sheet: Table S1
		Normalized iBAQ value					Times identified	Average iBAQ value
		Wor1-HBH purifications in crosslinking conditions
	Purification no.	1	2	3	4	5
	Sonication (Y/N)	N	N	N	N	Y
Protein ID	Accession
WOR1*	orf19.4884	0.448942	0.624738	0.294807	0.152235	0.0755737	5	0.319259
TUP1§	orf19.6109	0.00533519	0.00550984	0.0942879	0.0314524	0.0441071	5	0.0361385
SMT3*	orf19.670	0.0142062	0.0250846	0.00535338	0.0417689	0.0132203	5	0.0199267
ENO1	orf19.395	0.00399191	0.00794876	0.00972152	0.0135277	0.0186963	5	0.0107772
NSR1	orf19.6090	0.000282927	0.00047405	0.00619174	0.00788863	0.0109789	5	0.00516326
SSN6§	orf19.6798	0.000249504	0.00027224	0.00240828	0.00510503	0.0028296	5	0.00217293
SSA2	orf19.1065	0.000364251	0.000539211	0.00466221	0.00242138	0.00159646	5	0.0019167
MET6	orf19.2551	0.00066084	0.000928554	0.00116515	0.00329254	0.00247552	5	0.00170452
TCC1§	orf19.6734	0.000230043	0.000261752	0.00342372	0.00235889	0.00163688	5	0.00158226
NHP6A	orf19.4623.3	0.00388922	0.00538794		0.0239835	0.0340203	4	0.0168202
RPL43A	orf19.3942.1		0.00177992	0.00489505	0.0284955	0.0218543	4	0.0142562
TAF14	orf19.798	0.000326607		0.0247817	0.00194687	0.00509285	4	0.008037
HXK2	orf19.542	0.000230511	0.000583878		0.00227851	0.00516521	4	0.00206453
HHO1	orf19.5137.1	0.000202103	0.000317388		0.00294091	0.00236844	4	0.00145721
CDC19	orf19.3575	0.00015963	0.00116448		0.000536693	0.00159385	4	0.000863664
TKL1	orf19.5112	0.000220035	0.000320809	0.00224245		0.000270598	4	0.000763473
TUB1	orf19.7308	0.000102379	5.82577e-05		0.00110609	0.00154221	4	0.000702234
TIF	orf19.3324	0.000207395	0.000250396	0.000903838		0.000465992	4	0.000456905
WOR3	orf19.467	3.86067e-05			0.00470286	0.00555535	3	0.00343227
XYL2	orf19.7676		6.66947e-05		0.00357714	0.00317893	3	0.00227425
RPL13	orf19.2994	0.000167489	0.000104723	0.00285413			3	0.00104211
orf19.4959	orf19.4959	0.000977663	3.24905e-05		0.00168811		3	0.000899421
RPL20B	orf19.4632	0.000690157	0.000102479	0.00184267			3	0.000878435
UCF1	orf19.1354	0.000236554	0.000122394			0.00165451	3	0.000671153
orf19.7350	orf19.7350	0.000172188	0.000190664	0.0014557			3	0.000606185
SAM2	orf19.657		6.31644e-05	0.00147156		0.000259447	3	0.000598057
orf19.3037	orf19.3037	5.35656e-05			0.000647102	0.000149207	3	0.000283291
MIS11	orf19.2364	0.000118342	7.67523e-05			0.000456193	3	0.000217096
NRG1	orf19.7150				0.00741943	0.00903338	2	0.00822641
RPS12	orf19.6785		0.000225598	0.00783302			2	0.00402931
PTC2	orf19.2538				0.000692077	0.00616496	2	0.00342852
WH11	orf19.3548.1	0.00162991	0.00161706				2	0.00162348
RPL24A	orf19.3789	0.000254878				0.00239683	2	0.00132585
orf19.173	orf19.173				0.000798945	0.00107875	2	0.00093885
orf19.831	orf19.831	2.2003e-05				0.00129735	2	0.000659678
ARD	orf19.6322				0.000847487	0.000361778	2	0.000604633
GPM1	orf19.903		9.50253e-05			0.00100093	2	0.000547979
PGI1	orf19.3888		5.3722e-05	0.000968539			2	0.00051113
TPI1	orf19.6745		0.000254476			0.000479215	2	0.000366846
TUB2	orf19.6034	0.000105381				0.000525339	2	0.00031536
orf19.4216	orf19.4216	9.00103e-05	0.000408215				2	0.000249113
EFG1	orf19.610	0.000198285	0.000173045				2	0.000185665
PMM1	orf19.2937		0.000157628			0.000177362	2	0.000167495
PHO4	orf19.1253	3.64789e-05				0.000205738	2	0.000121109
RNR21	orf19.5801	0.000117766	9.54188e-05				2	0.000106592
HSP90	orf19.6515	9.16148e-05	5.04181e-05				2	7.10165e-05
STP2	orf19.4961	2.80501e-05				0.000112644	2	7.03473e-05
LYS22	orf19.4506	5.14052e-05	6.43321e-05				2	5.78687e-05
SPT5	orf19.1453	1.23047e-05	1.50422e-05				2	1.36735e-05
orf19.2330	orf19.2330			0.114116			1	0.114116
PRE2	orf19.2233			0.0192493			1	0.0192493
SKP1	orf19.4427		0.00836972				1	0.00836972
orf19.1536	orf19.1536			0.00505663			1	0.00505663
orf19.3545	orf19.3545			0.00318426			1	0.00318426
orf19.2755	orf19.2755			0.0025878			1	0.0025878
orf19.2740	orf19.2740			0.00185963			1	0.00185963
orf19.3606	orf19.3606					0.00174554	1	0.00174554
orf19.6502	orf19.6502			0.00155734			1	0.00155734
orf19.3233	orf19.3233					0.00143576	1	0.00143576
orf19.5614	orf19.5614			0.000997276			1	0.000997276
orf19.4399	orf19.4399		0.000905105				1	0.000905105
orf19.2341	orf19.2341	0.000874431					1	0.000874431
RPS17B	orf19.2329.1					0.000775027	1	0.000775027
RPN6	orf19.1299			0.000722983			1	0.000722983
RPS4A	orf19.5341	0.00070816					1	0.00070816
orf19.1082.1	orf19.1082.1					0.000584615	1	0.000584615
GZF3	orf19.2842					0.000555377	1	0.000555377
RAV2	orf19.5561		0.000524403				1	0.000524403
orf19.1625	orf19.1625	0.000420632					1	0.000420632
RPS21	orf19.3334					0.000416412	1	0.000416412
orf19.5514	orf19.5514					0.000352066	1	0.000352066
CBF1	orf19.2876					0.000339444	1	0.000339444
YHB1	orf19.3707					0.00031639	1	0.00031639
orf19.2097	orf19.2097			0.000298296			1	0.000298296
ASN1	orf19.198	0.000283302					1	0.000283302
HMO1	orf19.6645		0.000275725				1	0.000275725
orf19.4088	orf19.4088	0.00025999					1	0.00025999
LSC2	orf19.1860					0.000239193	1	0.000239193
ZCF31	orf19.5924					0.000221801	1	0.000221801
NOP1	orf19.3138	0.000193765					1	0.000193765
RPL35	orf19.5964.2	0.000180108					1	0.000180108
CYT1	orf19.3527		0.000173816				1	0.000173816
WHI3	orf19.6494	0.000153407					1	0.000153407
PCK1	orf19.7514					0.000151674	1	0.000151674
MAL2	orf19.7668	0.00013789					1	0.00013789
GLY1	orf19.986	0.000128111					1	0.000128111
SNT1	orf19.5241					9.62891e-05	1	9.62891e-05
orf19.7263	orf19.7263	9.11416e-05					1	9.11416e-05
orf19.1897	orf19.1897		6.62434e-05				1	6.62434e-05
GPH1	orf19.7021	6.47787e-05					1	6.47787e-05
orf19.3815	orf19.3815	6.12868e-05					1	6.12868e-05
orf19.5239	orf19.5239	4.56828e-05					1	4.56828e-05
GLN1	orf19.646	4.32141e-05					1	4.32141e-05
NOP5	orf19.1199	4.10363e-05					1	4.10363e-05
IPP1	orf19.3590	3.91664e-05					1	3.91664e-05
KTR4	orf19.4475	3.46634e-05					1	3.46634e-05
GCV2	orf19.385	3.06228e-05					1	3.06228e-05
PMC1	orf19.1727	2.68459e-05					1	2.68459e-05
orf19.5871	orf19.5871	2.67279e-05					1	2.67279e-05
orf19.5408	orf19.5408		2.57736e-05				1	2.57736e-05
orf19.4347	orf19.4347	1.58134e-05					1	1.58134e-05
orf19.1777	orf19.1777	6.57033e-06					1	6.57033e-06
