# Supplementary material for: Wor1 establishes opaque cell fate through inhibition of the general co-repressor Tup1 in Candida albicans
Source: PLoS Genet. 2018 Jan 16;14(1):e1007176. doi: 10.1371/journal.pgen.1007176 (PMC5786334; doi:10.1371/journal.pgen.1007176)
Supplement: S2 Table — (XLSX) [file pgen.1007176.s002.xlsx]

## Sheet: Sheet1
Strain	Description	Genotype	Source
JYC5	WT	MTLa/a ura3∆::imm434/ura3∆::imm434	[1]
HLY4532	pMAL2-WOR1-HBH	MTLa/a ura3∆::imm434/ura3∆::imm434 ADE2/ade2∆::MAL2p-WOR1-HBH-URA3	This study
HLY4538	pMAL2-TUP1-3xHA	MTLa/a ura3∆::imm434/ura3∆::imm434 TUP1/tup1∆::TUP1p-TUP1-3xHA-URA3	This study
HLY4537	pMAL2-TUP1-HBH	MTLa/a ura3∆::imm434/ura3∆::imm434 ADE2/ade2∆::MAL2p-TUP1-HBH-URA3	This study
HLY4542	pTUP1-TUP1-HBH	MTLa/a ura3∆::imm434/ura3∆::imm434 TUP1/tup1∆::MAL2p-TUP1-HBH-URA3	This study
HLY4536	pMAL2-TUP1-13xMYC	MTLa/a ura3∆::imm434/ura3∆::imm434 ADE2/ade2∆::MAL2p-TUP1-13xMYC-URA3	This study
HLY3555	pWOR1-GFP	MTLa/a ura3∆::imm434/ura3∆::imm434 WOR1/wor1∆::WOR1p-GFP-URA3	[4]
GZY822	WT, haploid	MTLα his4 ura3∆::HIS4 arg4∆::FRT his1∆::FRT	[2]
HLY4533	pMET3-TUP1	MTLα his4 ura3∆::HIS4 arg4∆::FRT his1∆::FRT tup1∆::MET3p-TUP1-HIS1	This study
HLY4535	pMET3-TUP1 + pWOR1-GFP	MTLα his4 ura3∆::HIS4 arg4∆::FRT his1∆::FRT tup1∆::MET3p-TUP1-HIS1 ade2∆::WOR1p-GFP-URA3	This study
HLY4539	pMET3- TUP1 + wor1	MTLα his4 ura3∆::HIS4 arg4∆::FRT his1∆::FRT tup1∆::MET3p-TUP1-HIS1 wor1∆::ARG4	This study
HLY4534	pWOR1-GFP	MTLα his4 ura3∆::HIS4 arg4∆::FRT his1∆::FRT ade2∆::WOR1p-GFP-URA3	This study
JYC1	WT	MTLa/a ura3∆::imm434/ura3∆::imm434 his1∆::hisG/his1∆::hisG arg4∆::hisG/arg4∆::hisG	[1]
HLY4541	pWOR1-WOR1-3XFLAG + p-TUP1-TUP1-3XHA	MTLa/a ura3∆::imm434/ura3∆::imm434 his1∆::hisG/his1∆::hisG arg4∆::hisG/arg4∆::hisG WOR1/wor1∆::MAL2p-WOR1-3xFLAG-HIS1 TUP1/tup1∆::TUP1-3xHA-URA3	This study
HLY3570	wor1	MTLa/a ura3∆::imm434/ura3∆::imm434 his1∆::hisG/his1∆::hisG arg4∆::hisG/arg4∆::hisG wor1∆::ARG4/wor1∆:: HIS1	[4]
HLY4540	wor1 tup1	MTLa/a ura3∆::imm434/ura3∆::imm434 his1∆::hisG/his1∆::hisG arg4∆::hisG/arg4∆::hisG wor1∆::ARG4/wor1∆::HIS1 NEUT5L/neut5L∆::CaCAS9-sgRNA-TUP1 tup1/tup1	This study
CAI4	WT	MTLa/α ura3∆:imm434/ura3∆::imm434	[3]
HLY4543	MTLa/α pMAL2-WOR1	MTLa/α ura3∆:imm434/ura3∆::imm434 ADE2/ade∆::MAL2p-WOR1-URA3	This study
	Citations
	1. Chen J, Chen J, Lane S, Liu H. 2002. A conserved mitogen-activated protein kinase pathway is required for mating in Candida albicans. Mol Microbiol 46:1335-1344.
	2. Hickman MA, Zeng G, Forche A, Hirakawa MP, Abbey D, Harrison BD, Wang YM, Su CH, Bennett RJ, Wang Y, Berman J. 2013. The 'obligate diploid' Candida albicans forms mating-competent haploids. Nature 494:55-9.
	3. Fonzi WA, Irwin MY. 1993. Isogenic Strain Construction and Gene Mapping in Candida albicans. Genetics 134:717-728.
	4. Huang G, Wang H, Chou S, Nie X, Chen J, Liu H. 2006. Bistable expression of WOR1, a master regulator of white-opaque switching in Candida albicans. Proc Natl Acad Sci U S A 103:12813-8.
