# Supplementary material for: Wor1 establishes opaque cell fate through inhibition of the general co-repressor Tup1 in Candida albicans
Source: PLoS Genet. 2018 Jan 16;14(1):e1007176. doi: 10.1371/journal.pgen.1007176 (PMC5786334; doi:10.1371/journal.pgen.1007176)
Supplement: S3 Table — (XLSX) [file pgen.1007176.s003.xlsx]

## Sheet: Sheet1
Number	Purpose	Direction	Sequence (5'-3')
1	HBH generation	F	GCGACGCGTAGGGGTTCACATCATCACCACCATCATG
2		R	GTTTGACCAGCTTTAACAGTGTCACCTTCTTTTACCAATATCTTAGAAACAGTACCAGCAAGAGGGGCAGGGATTTC
3		F	GTAAAAGAAGGTGACACTGTTAAAGCTGGTCAAACAGTTTTGGTGCTTGAGGCTATGAAAATGGAGACAGAAATTAAC
4		R	GGGGTACCCTTAATTAATCACTAATGATGGTGGTGATGATGAACGCCGATCTTGATTAGACCTTGACCAC
5	Insertion of TUP1 into HBH vector (replace WOR1)	F	GCTCTAGAATGTCCATGTATCCCCAACG
6		R	GCGACGCGTTTTTTTGGTCCATTTCCAAATTC
7	pMET3-TUP1 generation	F	TTGGGCAGTGACAGCTTTAC
8		R	CACGGCGCGCCTAGCAGCGGGATGGAAGAAGTTGTGTTGT
9		F	GTCAGCGGCCGCATCCCTGCGCGCTGAAAAACTACGAACAATTGTC
10		R	CTCTGTCAAACGTTGTTGGTGCTGGGTGCGTTGGGGATACATGGACATTGCTGGTGTTTTCTGGGGAGGGTATTTAC
11	HA amplification to swap into TUP1-HBH plasmid	F	CGACGCGTTACCCATACGATGTTC
12		R	GGGGTACCTCACTAAGCAGCGTAATCTG
13	WOR1 deletion	F	GAAAGAGAGAGAGGGAACGA
14		R	CACGGCGCGCCTAGCAGCGGGATGTTTGAGATGTCAGTGTAC
15		F	GTCAGCGGCCGCATCCCTGCTATATGTGGGTCTGTGTGTG
16		R	CGACGCGTTACCCATACGATGTTC
19	HIS1 amplification	F	CGGGATCCGGATCCTCTAGATTAGTAG
20		R	GTAGCGGCCGCATCGATAAGCTTTGGGTAC
21	WOR1 FLAG addition	F	GCTCTAGAATGTCTAATTCAAGTATAGTCC
22		R	GGGGTACCCTATTACTTGTCATCGTCATCCTTGTAATCGATGTCATGATCTTTATAATCACCGTCATGGTCTTTGTAGTCAGTACCGGTGTAATACGACC
23	TUP1 sgRNA generation	F	CGTAAACTATTTTTAATTTGAAAAATCAAAGAGGCATACGGTTTTAGAGCTAGAAATAGC
24		R	GCTATTTCTAGCTCTAAAACCGTATGCCTCTTTGATTTTTCAAATTAAAAATAGTTTACG
25	TUP1 repair template	F	GTGTATGACTTGGAGTTGGCCCATAGAAAAATCAAAGAGGCATACGAATAAGGATCCGG
26		R	CTCTAGTGTCCAACTCGTTCTTTAACCTCAATATCTCTTCCGGATCCTTATTCGTATGC
27	TUP1 qPCR	F	CGAGTACATTTTGTCGGGC
28		R	GTTTAGGGATACAGCGACTG
29	WOR2 qPCR	F	GCCAGATGGAAATCAGCAAC
30		R	GGTTGAAGATCCAGAGATCG
31	WOR3 qPCR	F	CCTCCACCACCTTTAATGAC
32		R	CCATACCATTGTTTGGTTGCTG
33	ACT1 qPCR	F	TGGAAGCTGCTGGTATTGAC
34		R	TTCAGCAATACCTGGGAACA
35	WOR1 CDS qPCR	F	AAATAAACCATCGTCATCGGC
36		R	AGGACCATTACCTAGACTCG
37	WOR1 5' UTR qPCR	F	CCCTGACATCACCTTTGTTG
38		R	TTCCCTTCCGTTAAATAACCC
39	EFG1 qPCR	F	CAAGCAAACAAACGACCAAA
40		R	CAAGGGACACAAAGGGGTTA
41	OP4 qPCR	F	CTCGGTGGCAGCTCTAGTTC
42		R	TCGGCAGCTTCCATAATTTC
43	WH11 qPCR	F	ATCGAATCCAAATTAACTCCAG
44		R	GAAGTAGCTTTACCAGCAGC
45	pWOR1 -10 kb	F	GGGCGAAGGAGAGAGAATTA
46		R	CCTGCAACATCACGTTAGAAA
47	pWOR1 -7.4kb	F	AGTGAGCAGCCAATTTCAGC
48		R	GCAAAGGTGGTGAGCTAGAAG
49	pWOR1 -6kb	F	TGGTTGTTGTTGTTTATTCAGAATTT
50		R	TTTCCCACCCGTCTTTCATA
51	pWOR1 -4kb	F	CAAATTGAGACTTTAGATATGGT
52		R	TATGCCGTTTTCAATCAAATTATT
53	pWOR1 -2.8 kb	F	ATGTCTATCTATATTCAAGTATC
54		R	TTTGAGATGAGATGACGTTATAT
55	pWOR1 -2.4 kb	F	TGTGTATAGTCTGTGCAGACT
56		R	TTTTTTGTTTTTAAATAAAGTCAAAG
57	pWOR1 -2 kb	F	CAGATAGACATTTCATTTAAGCA
58		R	AGTTGTGTTAAATAATTCAATATTTA
59	pWOR1 0 kb	F	CAAAGTTTGGAGGGTACTAAACA
60		R	GGGTGGTTCCACGTTTGT
61	ADE2	F	TGATGGTAGAGGTAACTTTG
62		R	TTTGGCTAATATAGATGCCT
